# Supplementary material for: The Effect of a Subsequent Dose of Dexmedetomidine or Other Sedatives following an Initial Dose of Dexmedetomidine on Electrolytes, Acid–Base Balance, Creatinine, Glucose, and Cardiac Troponin I in Cats: Part II
Source: Vet Sci. 2024 Mar 22;11(4):143. doi: 10.3390/vetsci11040143 (PMC11053990; doi:10.3390/vetsci11040143)
Supplement: Supplementary file 1 [file vetsci-11-00143-s001.zip]

Archive with 1 entries (1 files):
- vetsci-2877045-supplementary.pdf
